# Supplementary material for: In Vivo Validation of a Metacarpophalangeal Joint Orthotic Using Wearable Inertial Sensors in Horses
Source: Animals (Basel). 2025 Jul 4;15(13):1965. doi: 10.3390/ani15131965 (PMC12249232; doi:10.3390/ani15131965)
Supplement: Supplementary file 1 [file animals-15-01965-s001.zip]

Archive with 1 entries (1 files):
- animals-3677814-supplementary.xlsx
