# Supplementary material for: In Vivo Validation of a Metacarpophalangeal Joint Orthotic Using Wearable Inertial Sensors in Horses
Source: Animals (Basel). 2025 Jul 4;15(13):1965. doi: 10.3390/ani15131965 (PMC12249232; doi:10.3390/ani15131965)
Supplement: Supplementary file 1 [file animals-15-01965-s001.zip › animals-3677814-supplementary.xlsx]

## Sheet: Data
ID	Group	ROM walk 0	ROM walk 1	ROM walk 4	ROM trot 0	ROM trot 1	ROM trot 4	ME walk 0	ME walk 1	ME walk 4	ME trot 0	ME trot 1	ME trot 4
1	sin	48.541	36.98	34.42	82.01	49.55	38.27	-13.45	-14.38	-9.19	-23.46	-18.93	-13.51
2	sin	54.48	48.29	34.98	76.86	66.76	28.74	-12.3	-12.24	-7.38	-22.65	-29.47	-12.8
3	sin	49.51	36.9	34.81	70.18	49.64	27.78	-14	-5.14	-6.61	-23.38	-16.34	-10.84
4	sin	71.1	42.62	41	93.62	56.55	61.23	-11.55	-3.42	-3.56	-26.32	-12.94	-19.76
5	sin	89.01	49.39	34.76	102.12	70.5	49.65	-18.86	-11.2	-8.9	-32.58	-19.53	-17.03
6	sin	71.51	41.67	35.96	88.35	52.2	51.25	-14.62	-11.3	-9.35	-22.79	-23.42	-15
7	sin	63.16	22.4	36.77	89.7	51.66	34.35	-16.52	-5.21	-8.98	-36.18	-32.94	-15.16
8	sin	58.65	37.29	30.2	90.11	45.82	41.39	-11.84	-11.07	-8.21	-26.65	-15.12	-18.21
9	sin	62.29	43.03	33.21	90.46	52.64	45.46	-13.32	-7.71	-5.77	-32.21	-20.35	-13.52
10	sin	64.05	43.73	30.27	89.54	51.39	37.33	-12.52	-11.47	-8.24	-19.31	-16.51	-11.77
11	sin	57.05	35.26	33.83	78.3	70.5	39.24	-15.72	-9.27	-6.23	-27.64	-16.25	-13.21
12	sin	72.43	51.36	41.57	82.78	67.15	60.62	-13.68	-1.13	-6.18	-22.29	-12.34	-4.42
1	dx	52.96	36.37	32.98	77.6	51.12	39.94	-13.88	-14.04	-10.05	-20.63	-15.91	-14.01
2	dx	51.63	27.94	31.86	76.22	40.12	43.29	-11.73	-6.96	-4.75	-24.53	-16.77	-14.05
3	dx	47.92	40.57	41.67	68.27	48.89	40.28	-14.61	-6.46	-7.85	-24.52	-14.39	-11.06
4	dx	76.22	43.23	28.17	100.45	63.71	28.97	-9.65	-8.19	-3.86	-27.16	-20.14	-4.65
5	dx	76.46	41.28	24.68	100.29	64.09	34.68	-14.97	-10.1	-9.83	-31.44	-21.53	-13.96
6	dx	62.41	37.6	35.09	88.86	47.2	45.25	-13.56	-12.47	-8.72	-22.64	-18.57	-19.98
7	dx	68.79	37.47	22.4	91.77	53.08	27.01	-15.24	-12.86	-8.18	-31.99	-23.26	-15.75
8	dx	53.24	39.01	21.74	92.2	53.78	46.42	-11.77	-8.06	-7.87	-26.06	-16.22	-13.16
9	dx	66.79	46.28	25.12	92.98	52.91	35.14	-12.95	-9.1	-8.34	-36.9	-14.53	-11.56
10	dx	68.88	40.67	33.23	87.3	54.41	25.87	-11.74	-11.36	-7.32	-23.51	-12.99	-6.22
11	dx	55.67	43.13	29.1	80.06	55.96	29.96	-15.08	-14.53	-0.95	-27.48	-16.82	-10.26
12	dx	71.25	38.92	34.55	85.82	52.23	43.77	-13.91	-4.61	-4.8	-19.85	-13.97	-12.26
		Mean
	sin	63.4817	40.7433	35.1483	86.1692	57.03	42.9425	-14.0317	-8.62833	-7.38333	-26.2883	-19.5117	-13.7692
	dx	62.685	39.3725	30.0492	86.8183	53.125	36.715	-13.2575	-9.895	-6.87667	-26.3925	-17.0917	-12.2433
		SD
	sin	11.3629	7.80655	3.48205	8.55726	9.0437	11.046	2.13023	4.07179	1.75799	5.0549	6.32038	3.94344
	dx	10.0548	4.57546	5.93761	9.77553	6.53265	7.42958	1.72879	3.18413	2.71731	4.99523	3.19072	4.06834

## Sheet: Sin
ID	Group	ROM walk 0	ROM walk 1	ROM walk 4	ROM trot 0	ROM trot 1	ROM trot 4	ME walk 0	ME walk 1	ME walk 4	ME trot 0	ME trot 1	ME trot 4
1	sin	48.541	36.98	34.42	82.01	49.55	38.27	-13.45	-14.38	-9.19	-23.46	-18.93	-13.51
2	sin	54.48	48.29	34.98	76.86	66.76	28.74	-12.3	-12.24	-7.38	-22.65	-29.47	-12.8
3	sin	49.51	36.9	34.81	70.18	49.64	27.78	-14	-5.14	-6.61	-23.38	-16.34	-10.84
4	sin	71.1	42.62	41	93.62	56.55	61.23	-11.55	-3.42	-3.56	-26.32	-12.94	-19.76
5	sin	89.01	49.39	34.76	102.12	70.5	49.65	-18.86	-11.2	-8.9	-32.58	-19.53	-17.03
6	sin	71.51	41.67	35.96	88.35	52.2	51.25	-14.62	-11.3	-9.35	-22.79	-23.42	-15
7	sin	63.16	22.4	36.77	89.7	51.66	34.35	-16.52	-5.21	-8.98	-36.18	-32.94	-15.16
8	sin	58.65	37.29	30.2	90.11	45.82	41.39	-11.84	-11.07	-8.21	-26.65	-15.12	-18.21
9	sin	62.29	43.03	33.21	90.46	52.64	45.46	-13.32	-7.71	-5.77	-32.21	-20.35	-13.52
10	sin	64.05	43.73	30.27	89.54	51.39	37.33	-12.52	-11.47	-8.24	-19.31	-16.51	-11.77
11	sin	57.05	35.26	33.83	78.3	70.5	39.24	-15.72	-9.27	-6.23	-27.64	-16.25	-13.21
12	sin	72.43	51.36	41.57	82.78	67.15	60.62	-13.68	-1.13	-6.18	-22.29	-12.34	-4.42

## Sheet: Dx
ID	Group	ROM walk 0	ROM walk 1	ROM walk 4	ROM trot 0	ROM trot 1	ROM trot 4	ME walk 0	ME walk 1	ME walk 4	ME trot 0	ME trot 1	ME trot 4
1	dx	52.96	36.37	32.98	77.6	51.12	39.94	-13.88	-14.04	-10.05	-20.63	-15.91	-14.01
2	dx	51.63	27.94	31.86	76.22	40.12	43.29	-11.73	-6.96	-4.75	-24.53	-16.77	-14.05
3	dx	47.92	40.57	41.67	68.27	48.89	40.28	-14.61	-6.46	-7.85	-24.52	-14.39	-11.06
4	dx	76.22	43.23	28.17	100.45	63.71	28.97	-9.65	-8.19	-3.86	-27.16	-20.14	-4.65
5	dx	76.46	41.28	24.68	100.29	64.09	34.68	-14.97	-10.1	-9.83	-31.44	-21.53	-13.96
6	dx	62.41	37.6	35.09	88.86	47.2	45.25	-13.56	-12.47	-8.72	-22.64	-18.57	-19.98
7	dx	68.79	37.47	22.4	91.77	53.08	27.01	-15.24	-12.86	-8.18	-31.99	-23.26	-15.75
8	dx	53.24	39.01	21.74	92.2	53.78	46.42	-11.77	-8.06	-7.87	-26.06	-16.22	-13.16
9	dx	66.79	46.28	25.12	92.98	52.91	35.14	-12.95	-9.1	-8.34	-36.9	-14.53	-11.56
10	dx	68.88	40.67	33.23	87.3	54.41	25.87	-11.74	-11.36	-7.32	-23.51	-12.99	-6.22
11	dx	55.67	43.13	29.1	80.06	55.96	29.96	-15.08	-14.53	-0.95	-27.48	-16.82	-10.26
12	dx	71.25	38.92	34.55	85.82	52.23	43.77	-13.91	-4.61	-4.8	-19.85	-13.97	-12.26

## Sheet: Differences
ID	Group	ROM walk 1-0	ROM walk 4-0	ROM walk 4-1	ROM trot 1-0	ROM trot 4-0	ROM trot 4-1	ME walk 1-0	ME walk 4-0	ME walk 4-1	ME trot 1-0	ME trot 4-0	ME trot 4-1
1	sin	-11.561	-14.121	-2.56	-32.46	-43.74	-11.28	-0.93	4.26	5.19	4.53	9.95	5.42
2	sin	-6.19	-19.5	-13.31	-10.1	-48.12	-38.02	0.06	4.92	4.86	-6.82	9.85	16.67
3	sin	-12.61	-14.7	-2.09	-20.54	-42.4	-21.86	8.86	7.39	-1.47	7.04	12.54	5.5
4	sin	-28.48	-30.1	-1.62	-37.07	-32.39	4.68	8.13	7.99	-0.14	13.38	6.56	-6.82
5	sin	-39.62	-54.25	-14.63	-31.62	-52.47	-20.85	7.66	9.96	2.3	13.05	15.55	2.5
6	sin	-29.84	-35.55	-5.71	-36.15	-37.1	-0.95	3.32	5.27	1.95	-0.63	7.79	8.42
7	sin	-40.76	-26.39	14.37	-38.04	-55.35	-17.31	11.31	7.54	-3.77	3.24	21.02	17.78
8	sin	-21.36	-28.45	-7.09	-44.29	-48.72	-4.43	0.77	3.63	2.86	11.53	8.44	-3.09
9	sin	-19.26	-29.08	-9.82	-37.82	-45	-7.18	5.61	7.55	1.94	11.86	18.69	6.83
10	sin	-20.32	-33.78	-13.46	-38.15	-52.21	-14.06	1.05	4.28	3.23	2.8	7.54	4.74
11	sin	-21.79	-23.22	-1.43	-7.8	-39.06	-31.26	6.45	9.49	3.04	11.39	14.43	3.04
12	sin	-21.07	-30.86	-9.79	-15.63	-22.16	-6.53	12.55	7.5	-5.05	9.95	17.87	7.92
1	dx	-16.59	-19.98	-3.39	-26.48	-37.66	-11.18	-0.16	3.83	3.99	4.72	6.62	1.9
2	dx	-23.69	-19.77	3.92	-36.1	-32.93	3.17	4.77	6.98	2.21	7.76	10.48	2.72
3	dx	-7.35	-6.25	1.1	-19.38	-27.99	-8.61	8.15	6.76	-1.39	10.13	13.46	3.33
4	dx	-32.99	-48.05	-15.06	-36.74	-71.48	-34.74	1.46	5.79	4.33	7.02	22.51	15.49
5	dx	-35.18	-51.78	-16.6	-36.2	-65.61	-29.41	4.87	5.14	0.27	9.91	17.48	7.57
6	dx	-24.81	-27.32	-2.51	-41.66	-43.61	-1.95	1.09	4.84	3.75	4.07	2.66	-1.41
7	dx	-31.32	-46.39	-15.07	-38.69	-64.76	-26.07	2.38	7.06	4.68	8.73	16.24	7.51
8	dx	-14.23	-31.5	-17.27	-38.42	-45.78	-7.36	3.71	3.9	0.19	9.84	12.9	3.06
9	dx	-20.51	-41.67	-21.16	-40.07	-57.84	-17.77	3.85	4.61	0.76	22.37	25.34	2.97
10	dx	-28.21	-35.65	-7.44	-32.89	-61.43	-28.54	0.38	4.42	4.04	10.52	17.29	6.77
11	dx	-12.54	-26.57	-14.03	-24.1	-50.1	-26	0.55	14.13	13.58	10.66	17.22	6.56
12	dx	-32.33	-36.7	-4.37	-33.59	-42.05	-8.46	9.3	9.11	-0.19	5.88	7.59	1.71

## Sheet: T test sin vs dx baseline
	ROM walk 0																				Legenda
Group	Normality	Homoscedasticity	p-value	Mean	SD																p>0.05
dx			0.86	62.685	10.0548																p<0.05
sin				63.4817	11.3629
	ROM trot 0																				Tests	Normality	Homoscedasticity	Analysis
Group	Normality	Homoscedasticity	p-value																			Lilliefors	Levene	indipendent samples t-test
dx			0.86	86.8183	9.77553
sin				86.1692	8.55726
	ME walk 0
Group	Normality	Homoscedasticity	p-value
dx			0.34	-13.2575	-1.72879
sin				-14.0317	-2.13023
	ME trot 0
Group	Normality	Homoscedasticity	p-value
dx			0.96	-26.3925	-4.99522
sin				-26.2883	-5.0549

## Sheet: Paired t test
	ROM walk 1-0					ROM walk 4-0					ROM walk 4-1
Group	Normality	p-value			Group	Normality	p-value			Group	Normality	p-value
dx		2.428e-06			dx		4.058e-06			dx		0.0023
sin		1.222e-05			sin		1.739e-06			sin		0.03281
	ROM trot 1-0					ROM trot 4-0					ROM trot 4-1
Group	Normality	p-value			Group	Normality	p-value			Group	Normality	p-value
dx		3.154e-09			dx		8.495e-08			dx		0.0007398
sin		5.191e-06			sin		6.568e-09			sin		0.002441
	ME walk 1-0					ME walk 4-0					ME walk 4-1
Group	Normality	p-value			Group	Normality	p-value			Group	Normality	p-value
dx		0.002795			dx		1.024e-05			dx		0.02207
sin		0.001648			sin		3.082e-07			sin		0.2084
	ME trot 1-0					ME trot 4-0					ME trot 4-1
Group	Normality	p-value			Group	Normality	p-value			Group	Normality	p-value
dx		2.768e-05			dx		1.29e-05			dx		0.002544
sin		0.003329			sin		2.502e-06			sin		0.01552
